# Supplementary material for: Solvent-Driven Nanostructural Tuning of Lignin/Poly(N,N-dimethylacrylamide) Hydrogels
Source: Gels. 2026 Mar 26;12(4):277. doi: 10.3390/gels12040277 (PMC13116357; doi:10.3390/gels12040277)
Supplement: Supplementary file 1 [file gels-12-00277-s001.zip]

Archive with 1 entries (1 files):
- gels-4207291-supplementary.pdf
